# Supplementary material for: Role of T3 in the Regulation of GRP78 on Granulosa Cells in Rat Ovaries
Source: Int J Mol Sci. 2025 Apr 28;26(9):4196. doi: 10.3390/ijms26094196 (PMC12072174; doi:10.3390/ijms26094196)
Supplement: Supplementary file 1 [file ijms-26-04196-s001.zip]

Archive with 11 entries (8 files):
- ijms-3607888-supplementary/__MACOSX/
- ijms-3607888-supplementary/__MACOSX/Supplemental Files/
- ijms-3607888-supplementary/__MACOSX/Supplemental Files/._.DS_Store
- ijms-3607888-supplementary/__MACOSX/Supplemental Files/._~$pplemental Data.docx
- ijms-3607888-supplementary/__MACOSX/Supplemental Files/._Supplemental Data.docx
- ijms-3607888-supplementary/__MACOSX/Supplemental Files/._Supplemental Figures.docx
- ijms-3607888-supplementary/Supplemental Files/
- ijms-3607888-supplementary/Supplemental Files/.DS_Store
- ijms-3607888-supplementary/Supplemental Files/~$pplemental Data.docx
- ijms-3607888-supplementary/Supplemental Files/Supplemental Data.pdf
- ijms-3607888-supplementary/Supplemental Files/Supplemental Figures.pdf
